# Supplementary material for: The effects of time-restricted eating and Ramadan fasting on gut microbiota composition: a systematic review of human and animal studies
Source: Nutr Rev. 2023 Aug 1;82(6):777–93. doi: 10.1093/nutrit/nuad093 (PMC11082590; doi:10.1093/nutrit/nuad093)
Supplement: nuad093_Supplementary_Data [file nuad093_supplementary_data.zip]

Archive with 5 entries (4 files):
- nuad093_Supplementary_Data/
- nuad093_Supplementary_Data/26.06 Cover_letter.doc
- nuad093_Supplementary_Data/26.06 PRISMA Checklist.docx
- nuad093_Supplementary_Data/26.06 Supplementary tables Nut Rev.docx
- nuad093_Supplementary_Data/Answers to Editor.docx
